# Supplementary material for: Comparison of Phytochemical Composition and Untargeted Metabolomic Analysis of an Extract from Cnidoscolus aconitifolius (Mill.) I. I. Johnst and Porophyllum ruderale (Jacq.) Cass. and Biological Cytotoxic and Antiproliferative Activity In Vitro
Source: Plants (Basel). 2023 May 15;12(10):1987. doi: 10.3390/plants12101987 (PMC10222540; doi:10.3390/plants12101987)
Supplement: Supplementary file 1 [file plants-12-01987-s001.zip]

Archive with 1 entries (1 files):
- plants-2360447-supplementary.pdf
